# Supplementary material for: Polyene Carboxylic Acids from a Streptomyces sp. Isolated from Tibet Soil
Source: Molecules. 2023 Mar 12;28(6):2579. doi: 10.3390/molecules28062579 (PMC10054270; doi:10.3390/molecules28062579)
Supplement: Supplementary file 1 [file molecules-28-02579-s001.zip]

Archive with 1 entries (1 files):
- molecules-2248344-supplementary.pdf
